# Supplementary material for: Local-Level Genetic Diversity and Structure of Matsutake Mushroom (Tricholoma matsutake) Populations in Nagano Prefecture, Japan, Revealed by 15 Microsatellite Markers
Source: J Fungi (Basel). 2017 May 11;3(2):23. doi: 10.3390/jof3020023 (PMC5715919; doi:10.3390/jof3020023)
Supplement: Supplementary file 1 [file jof-03-00023-s001.zip › Supplementary 2.txt]

ID	Location	TM-001	TM-001	TM-002	TM-002	TM-003	TM-003	TM-004	TM-004	TM-005	TM-005	TM-006	TM-006	TM-007	TM-007	TM-008	TM-008	TM-009	TM-009	TM-010	TM-010	TM-011	TM-011	TM-012	TM-012	TM-013	TM-013	TM-014	TM-014	TM-015	TM-015
Pop A-118	Pop A	196	200	251	255	227	230	223	223	261	264	234	249	251	257	258	258	247	256	231	231	251	256	182	182	175	180	236	236	250	265
Pop A-119	Pop A	196	198	245	247	227	233	229	232	261	288	231	246	254	257	255	258	259	259	231	231	251	251	182	212	175	175	236	245	250	250
Pop A-120	Pop A	198	198	245	249	227	239	226	235	261	270	228	231	251	251	255	258	253	264	231	235	245	256	206	206	169	180	236	245	250	265
Pop A-121	Pop A	196	198	251	261	227	236	223	235	261	261	240	249	251	254	258	258	247	250	231	231	251	262	182	206	175	186	236	245	250	265
Pop A-122	Pop A	196	198	245	253	227	233	217	229	258	264	234	243	251	251	255	258	247	253	231	231	251	256	212	212	175	180	236	245	265	280
Pop A-123	Pop A	196	200	243	265	224	239	235	235	261	261	249	252	242	254	255	255	250	256	231	231	251	256	194	200	175	180	245	245	265	265
Pop A-124	Pop A	198	198	247	251	227	233	223	232	261	261	234	240	251	251	255	258	256	259	231	231	251	256	182	182	175	180	236	245	250	265
Pop A-125	Pop A	198	200	253	253	227	230	220	223	264	264	237	243	251	251	255	258	247	250	231	231	245	256	200	212	169	180	227	236	235	250
Pop A-126	Pop A	198	198	245	249	227	239	226	235	261	270	228	231	251	251	255	258	253	264	235	235	245	256	206	206	169	180	236	245	250	265
Pop A-127	Pop A	196	198	253	255	233	242	223	232	249	258	228	246	251	251	255	255	253	259	231	235	251	256	0	0	175	180	236	245	235	250
Pop A-128	Pop A	196	198	251	253	227	233	217	229	261	264	234	243	251	251	255	258	247	253	214	226	251	256	212	212	175	180	236	245	265	280
Pop A-129	Pop A	196	196	251	261	230	242	226	232	258	261	240	249	251	251	258	258	247	250	231	231	251	262	0	0	169	175	236	245	250	250
Pop A-130	Pop A	194	198	251	253	219	227	226	229	255	261	234	243	254	257	255	255	0	0	231	231	251	251	212	212	175	180	236	245	265	280
Pop A-131	Pop A	196	196	247	257	233	239	226	229	261	261	249	249	251	251	249	255	253	261	231	231	251	251	200	212	175	175	236	245	250	265
Pop A-132	Pop A	194	198	243	253	239	239	220	235	261	267	237	243	251	251	255	255	247	279	231	231	251	251	200	224	175	175	236	245	250	250
Pop A-133	Pop A	196	198	251	265	236	239	223	235	255	261	246	252	242	251	249	255	256	259	231	231	251	262	200	212	175	175	236	245	235	250
Pop A-134	Pop A	196	196	253	259	239	239	220	235	258	258	231	249	251	251	258	258	256	259	235	242	298	298	212	218	169	175	236	236	220	265
Pop A-135	Pop A	200	200	253	255	227	236	223	223	255	261	228	246	248	251	255	255	250	259	231	231	245	256	200	200	169	180	227	245	250	250
Pop A-136	Pop A	198	200	243	251	224	236	223	229	252	261	240	255	248	251	255	255	247	250	214	231	245	245	182	212	163	169	227	245	250	250
Pop A-137	Pop A	198	200	251	253	227	227	223	235	258	258	234	243	251	251	255	258	259	264	226	231	251	251	212	224	175	175	245	245	250	280
Pop A-138	Pop A	196	200	247	253	233	233	217	238	258	261	243	255	251	251	255	255	247	253	231	231	251	251	212	212	175	175	245	245	250	265
Pop A-139	Pop A	200	200	243	243	233	233	235	235	261	264	0	0	251	251	255	255	256	259	231	231	251	256	194	200	175	175	236	245	265	265
Pop A-140	Pop A	198	200	247	247	236	239	223	232	258	264	246	252	251	251	255	258	247	250	231	231	251	256	182	200	175	180	245	245	235	250
Pop A-141	Pop A	198	200	245	265	217	239	217	238	261	267	246	252	251	251	255	258	247	250	231	231	251	251	200	212	175	175	236	245	250	250
Pop A-142	Pop A	196	200	243	265	239	239	235	235	261	261	249	252	242	248	255	255	250	256	231	231	251	256	194	200	175	180	245	245	235	265
Pop A-143	Pop A	200	200	247	247	236	236	223	223	264	264	246	252	242	251	255	255	0	0	231	231	245	256	194	194	169	180	236	236	250	250
Pop A-144	Pop A	202	202	259	259	245	245	226	232	258	258	228	243	251	251	249	258	247	259	231	231	251	251	0	0	175	175	236	254	250	280
Pop A-145	Pop A	194	198	247	253	239	254	226	235	255	261	237	243	251	251	258	258	0	0	231	231	245	251	212	212	169	175	236	236	250	265
Pop A-146	Pop A	198	200	247	265	236	239	223	232	258	264	246	252	242	251	255	255	0	0	231	231	251	256	182	200	175	180	236	245	235	250
Pop A-147	Pop A	198	198	247	253	239	251	226	226	261	267	243	249	248	251	258	262	256	261	231	235	245	251	206	212	169	175	245	245	265	265
Pop B-170	Pop B	194	200	243	259	227	230	226	232	261	261	240	249	248	251	255	255	247	261	226	231	251	251	176	182	175	175	236	245	235	250
Pop B-171	Pop B	198	200	243	255	219	224	220	232	255	261	243	249	251	251	255	258	256	256	231	231	251	274	188	200	175	198	236	245	235	250
Pop B-172	Pop B	194	198	241	249	224	230	226	235	258	264	228	243	251	251	249	255	250	261	226	231	251	251	212	212	175	175	236	245	250	250
Pop B-173	Pop B	198	200	241	253	219	224	220	232	255	261	243	249	251	251	249	249	256	256	231	231	251	274	188	200	175	198	236	245	235	250
Pop B-174	Pop B	196	198	259	259	236	239	223	223	267	270	237	237	251	251	252	258	0	0	231	231	251	251	182	218	169	175	227	227	250	265
Pop B-175	Pop B	196	200	253	253	219	233	223	226	261	267	0	0	251	251	249	249	256	256	222	231	251	251	206	212	175	175	245	254	250	250
Pop B-176	Pop B	196	198	243	243	233	233	223	235	255	267	231	231	251	254	255	258	247	259	231	231	251	256	194	212	175	180	245	245	235	250
Pop B-177	Pop B	194	198	249	253	224	236	226	232	249	267	234	243	248	254	249	249	256	259	231	235	251	251	206	218	175	175	236	236	235	250
Pop B-178	Pop B	194	200	243	259	227	230	226	232	261	261	240	249	251	254	255	255	247	261	226	231	251	251	176	182	175	175	245	254	235	250
Pop B-179	Pop B	196	198	245	255	239	239	226	232	261	264	228	243	251	254	252	258	247	259	231	235	274	280	200	212	198	204	236	245	250	250
Pop C-180	Pop C	196	196	243	253	227	239	235	235	258	261	237	246	251	251	258	258	247	256	231	231	251	251	212	224	175	175	245	245	265	265
Pop C-181	Pop C	198	198	247	255	224	227	226	226	261	261	231	249	251	251	255	255	247	267	231	231	251	256	182	182	175	180	236	236	235	250
Pop C-182	Pop C	194	198	251	255	233	233	229	235	258	261	228	249	251	251	249	258	264	264	231	231	251	251	218	218	175	175	245	245	235	250
Pop C-183	Pop C	196	196	249	249	227	245	217	223	264	267	234	234	251	251	249	255	259	261	0	0	251	251	194	212	175	192	236	236	235	235
Pop C-184	Pop C	194	198	245	255	233	239	232	238	261	261	234	234	251	254	255	255	247	261	231	235	256	256	0	0	175	175	236	263	250	250
Pop C-185	Pop C	194	198	245	251	230	239	229	238	258	258	234	234	251	254	255	258	250	261	231	231	251	256	182	206	175	175	236	245	250	280
Pop C-186	Pop C	196	198	247	247	227	233	226	232	255	270	234	234	251	251	255	255	250	261	231	231	245	245	176	182	169	169	236	245	250	250
Pop C-187	Pop C	198	198	253	255	239	239	238	238	261	264	0	0	245	254	258	258	256	259	231	231	251	251	212	212	175	175	245	245	235	250
Pop C-188	Pop C	196	196	0	0	227	230	223	232	255	264	249	249	251	251	249	249	250	261	231	231	251	251	188	206	169	175	245	245	250	265
Pop C-189	Pop C	194	198	251	253	230	239	232	235	258	261	0	0	251	254	255	255	247	261	231	231	251	256	182	182	173	180	245	245	235	250
Pop C-190	Pop C	194	196	249	253	219	230	229	235	258	261	234	234	251	251	249	258	247	247	231	231	251	251	0	0	175	175	245	245	250	250
Pop C-191	Pop C	196	200	255	255	224	239	229	229	258	261	246	249	251	251	249	255	247	256	231	231	251	251	176	182	175	175	236	245	250	265
Pop C-192	Pop C	196	198	255	255	219	233	223	226	258	261	237	237	248	248	255	258	259	259	231	231	251	256	212	224	175	180	236	245	250	265
Pop C-193	Pop C	198	200	245	253	227	230	220	232	261	264	234	234	251	251	255	255	259	259	226	231	251	251	188	206	175	175	245	245	250	250
Pop C-194	Pop C	196	200	253	253	224	239	223	238	258	261	231	249	251	251	255	255	247	267	231	231	251	251	182	182	175	180	236	236	235	250
Pop C-195	Pop C	198	198	0	0	219	227	220	226	258	258	237	246	251	254	255	255	247	247	222	231	256	274	169	182	180	198	245	245	250	280
Pop C-196	Pop C	198	198	247	255	224	239	226	232	258	261	249	249	251	251	255	258	259	259	231	231	251	256	176	182	175	180	236	236	250	250
Pop C-197	Pop C	194	196	251	255	236	239	232	235	258	261	240	249	251	254	249	258	247	264	231	231	245	251	169	182	169	175	236	236	235	240
Pop C-198	Pop C	196	200	247	251	227	239	235	235	258	261	243	243	251	254	255	255	256	264	222	231	251	262	206	237	175	186	245	254	235	265
Pop C-199	Pop C	196	198	245	251	227	233	220	226	246	258	231	237	248	251	255	258	247	259	226	231	251	256	182	194	175	180	245	245	235	235
Pop C-200	Pop C	194	198	251	255	233	233	229	235	258	261	0	0	251	251	249	258	259	264	231	231	251	251	218	218	175	175	245	245	235	250
Pop C-201	Pop C	184	198	247	255	224	227	226	226	240	261	231	249	251	251	255	255	247	267	231	231	251	251	200	200	175	180	236	236	285	304
Pop C-202	Pop C	198	198	247	255	224	227	226	226	261	261	231	249	254	254	258	258	250	270	231	231	251	251	182	182	175	180	236	236	235	250
Pop C-203	Pop C	194	198	251	255	233	233	217	229	258	261	0	0	251	251	249	258	259	264	231	231	251	251	218	218	175	175	245	245	235	250
Pop C-204	Pop C	194	198	251	255	217	233	229	235	258	261	234	249	251	251	249	258	264	264	231	231	251	251	218	218	175	175	245	245	235	250
Pop C-205	Pop C	196	198	243	251	233	233	229	232	255	264	231	249	251	254	255	255	247	259	231	231	0	0	182	206	175	175	236	245	250	250
Pop C-206	Pop C	194	198	251	251	219	251	235	235	249	258	240	246	251	254	255	258	264	264	235	235	251	292	212	218	175	175	245	263	0	0
Pop C-207	Pop C	196	198	251	261	230	239	232	235	258	264	243	249	251	257	249	258	247	247	231	231	251	251	176	182	175	175	245	245	235	235
Pop C-208	Pop C	196	200	247	251	227	239	235	235	258	261	243	243	251	251	255	255	256	264	222	231	251	262	206	237	175	186	245	254	235	265
Pop C-209	Pop C	194	196	245	255	224	239	226	235	261	264	234	234	251	251	255	258	247	256	231	231	251	262	0	0	175	186	236	236	250	250
Pop C-210	Pop C	194	196	255	255	239	239	229	235	261	261	234	234	251	254	255	258	247	247	222	231	251	251	200	212	169	175	245	245	250	250
Pop C-211	Pop C	194	198	251	253	230	239	232	235	258	261	237	249	251	254	255	255	247	261	231	231	251	251	182	206	175	180	245	245	235	250
Pop C-212	Pop C	196	200	247	255	227	233	226	232	255	258	234	234	251	251	255	255	247	261	231	235	251	251	0	0	175	175	236	245	250	250
Pop C-213	Pop C	194	198	251	253	230	239	232	235	258	261	234	234	251	254	255	255	247	261	231	231	251	256	182	206	175	180	245	245	235	250
Pop D-33	Pop D	198	198	251	251	236	236	229	235	258	261	228	237	251	251	249	249	247	264	226	231	251	251	206	218	175	175	236	236	250	250
Pop D-34	Pop D	198	198	247	247	233	233	223	235	255	255	243	246	251	251	249	249	256	261	231	231	251	251	206	212	175	175	236	236	235	250
Pop D-35	Pop D	194	198	243	251	230	233	232	238	261	267	249	290	248	251	255	258	259	259	231	231	251	268	200	212	175	192	245	245	235	265
Pop D-36	Pop D	198	198	243	261	213	227	223	226	261	267	240	249	248	251	255	258	259	259	231	231	251	251	188	206	175	175	245	245	235	250
Pop D-37	Pop D	194	198	243	251	230	233	232	238	261	267	249	290	251	254	255	258	250	259	231	235	251	268	200	212	175	192	245	245	235	265
Pop D-38	Pop D	196	198	253	253	227	227	226	229	258	261	240	243	248	251	255	255	250	259	231	231	251	251	182	224	175	175	236	236	250	250
Pop D-39	Pop D	196	198	253	253	227	227	226	226	258	258	228	237	251	251	255	255	259	259	231	231	251	251	182	224	175	175	236	236	250	250
Pop D-40	Pop D	196	198	253	253	227	227	226	229	258	261	243	246	251	251	249	249	256	261	231	231	251	251	206	212	175	175	236	236	235	250
Pop D-41	Pop D	198	198	247	247	233	248	223	235	255	255	243	246	251	251	249	249	256	261	231	231	251	251	206	212	175	175	236	236	235	250
Pop D-42	Pop D	198	198	247	247	233	248	223	235	258	258	243	246	251	251	249	249	256	261	231	231	251	251	206	212	175	175	236	236	235	250
Pop D-43	Pop D	198	198	247	262	233	239	223	235	255	261	231	246	251	251	255	255	0	0	231	231	251	262	182	212	175	186	236	236	235	250
Pop D-44	Pop D	194	196	249	253	233	236	220	226	261	270	228	237	251	251	249	255	256	264	226	231	256	262	212	231	180	186	263	263	0	0
Pop D-45	Pop D	198	198	243	261	227	227	226	229	267	267	231	246	251	251	255	258	259	261	231	231	251	251	182	212	175	186	236	245	235	250
Pop D-46	Pop D	198	198	261	261	213	227	223	226	261	267	240	249	248	251	255	258	259	259	231	231	251	251	188	206	175	175	245	245	235	250
Pop D-47	Pop D	196	198	253	253	227	227	226	229	258	261	246	249	248	251	255	255	259	259	231	231	251	251	182	224	175	175	236	236	250	250
Pop D-48	Pop D	198	198	251	251	251	251	229	235	258	258	228	237	251	251	249	255	247	247	226	231	251	251	206	218	175	175	236	236	250	250
Pop E-12	Pop E	196	200	247	253	239	239	226	235	264	279	228	243	251	254	255	258	259	261	231	231	251	256	182	194	175	180	245	245	250	250
Pop E-13	Pop E	196	196	243	253	227	239	223	235	258	261	228	237	251	254	255	258	261	261	231	231	245	251	176	182	169	175	236	245	235	250
Pop E-14	Pop E	198	198	255	255	224	236	226	229	261	267	226	249	248	251	249	249	247	259	235	235	251	251	206	218	175	175	236	236	250	265
Pop E-15	Pop E	198	198	251	253	230	239	223	226	258	264	231	243	251	251	255	255	250	259	231	231	245	256	182	218	175	180	245	245	250	250
Pop E-16	Pop E	196	198	253	261	227	227	226	226	255	261	249	249	251	251	258	258	259	259	231	231	251	256	182	194	175	180	236	236	250	250
Pop E-17	Pop E	196	198	253	261	227	227	223	223	255	261	249	249	251	251	258	258	259	259	231	231	251	256	182	194	175	180	236	236	250	250
Pop E-18	Pop E	198	198	255	255	227	227	232	232	261	261	249	249	248	248	0	0	247	259	231	235	245	251	200	200	169	175	236	236	250	250
Pop E-19	Pop E	196	200	253	253	233	233	223	232	264	264	249	249	251	254	249	255	247	256	231	231	251	251	182	182	175	175	236	254	250	250
Pop E-20	Pop E	196	196	253	261	227	227	0	0	258	261	228	237	251	254	255	258	261	261	214	231	245	251	176	182	169	175	236	245	235	250
Pop E-21	Pop E	196	196	249	251	233	233	226	229	261	264	228	237	251	254	258	258	253	256	226	235	245	251	182	188	175	175	236	245	235	235
Pop E-22	Pop E	196	196	249	251	233	233	232	232	261	264	228	237	251	254	258	258	253	256	226	235	245	251	182	188	175	175	236	245	235	280
Pop E-23	Pop E	196	196	249	251	233	233	232	232	261	264	228	237	251	254	258	258	253	256	226	235	245	251	182	188	175	175	236	245	235	235
Pop E-24	Pop E	196	196	243	249	227	239	223	226	261	270	228	237	251	254	255	258	261	261	231	231	245	251	176	182	175	180	236	245	235	250
Pop E-25	Pop E	194	196	243	249	227	239	223	229	261	270	234	240	251	257	255	258	247	247	231	235	251	251	182	200	175	183	236	236	250	250
Pop E-26	Pop E	194	198	243	249	230	233	229	232	255	261	237	249	251	251	255	255	247	259	235	235	251	251	206	206	175	175	236	236	225	265
Pop E-27	Pop E	194	198	243	249	230	233	229	232	255	261	0	0	251	251	249	255	247	259	235	235	251	251	206	206	175	175	236	236	225	265
Pop E-28	Pop E	198	198	253	261	224	236	226	229	261	267	234	237	251	251	262	262	247	256	226	231	251	256	194	194	175	180	236	236	235	250
Pop E-29	Pop E	196	196	0	0	227	242	223	226	258	261	228	243	251	254	258	258	247	256	231	231	245	251	176	224	169	175	236	236	250	250
Pop E-30	Pop E	196	198	253	261	227	236	223	223	240	240	249	249	251	251	258	258	259	259	231	231	251	256	182	194	175	180	236	236	250	250
Pop E-31	Pop E	198	198	253	261	227	227	223	223	255	261	249	249	251	251	258	258	0	0	231	231	251	256	182	194	175	180	236	236	250	250
Pop E-32	Pop E	196	198	253	261	227	227	223	223	255	261	249	249	251	251	249	258	259	261	231	231	251	256	182	194	175	180	236	236	250	250
Pop F-55	Pop F	196	198	259	261	224	233	223	232	258	267	228	228	251	251	249	258	253	261	226	226	251	268	200	224	175	192	236	236	250	250
Pop F-56	Pop F	196	198	245	259	230	239	226	226	258	261	249	249	251	251	258	258	247	247	231	231	256	256	200	243	175	180	245	263	250	265
Pop F-57	Pop F	196	198	249	261	227	239	220	235	261	264	231	237	251	251	249	249	247	247	231	231	251	274	206	237	175	198	236	236	235	265
Pop F-58	Pop F	196	198	253	255	227	239	235	235	258	267	234	249	251	251	252	252	259	259	226	231	251	256	200	212	175	180	236	236	250	250
Pop F-59	Pop F	196	196	249	259	227	239	223	226	264	264	246	246	251	251	249	255	253	259	231	231	251	251	194	194	175	175	245	245	220	280
Pop F-60	Pop F	196	198	251	255	227	239	226	229	258	267	228	249	251	251	249	255	250	253	231	231	251	256	206	212	175	180	227	236	265	265
Pop F-61	Pop F	196	198	247	259	239	242	235	235	258	258	243	249	251	251	258	258	259	259	231	231	251	251	200	212	175	175	236	236	235	265
Pop F-62	Pop F	196	198	245	249	227	239	0	0	264	264	234	249	251	251	249	249	253	259	231	231	251	251	206	212	175	175	236	236	250	250
Pop F-63	Pop F	196	196	243	245	227	239	223	229	258	261	243	249	251	251	255	255	247	259	231	231	251	251	188	194	175	175	245	245	220	250
Pop F-64	Pop F	196	196	245	249	227	230	232	235	258	258	249	249	251	251	255	255	256	256	231	231	251	251	188	237	175	175	236	236	250	280
Pop F-65	Pop F	198	198	245	247	230	233	223	229	267	267	249	249	248	251	249	255	247	259	231	231	251	256	182	194	175	180	245	245	250	280
Pop F-66	Pop F	196	198	245	259	239	239	235	235	258	261	243	249	251	251	258	258	247	250	231	231	262	268	212	212	186	192	236	245	265	265
Pop F-67	Pop F	196	198	243	259	219	230	0	0	258	267	246	272	251	251	258	258	247	247	226	231	251	256	212	212	175	180	236	263	265	311
Pop F-68	Pop F	194	196	245	251	239	239	226	238	261	267	237	246	251	251	262	262	253	259	231	231	245	256	176	188	169	180	236	245	220	250
Pop F-69	Pop F	198	200	253	253	227	227	235	235	258	261	228	234	251	251	258	258	259	261	226	231	251	251	206	212	175	175	236	245	250	280
Pop F-70	Pop F	196	200	247	255	227	236	226	238	258	261	228	228	248	251	255	255	247	250	231	231	251	251	182	206	175	175	227	245	250	280
Pop F-71	Pop F	196	198	247	255	224	239	235	235	246	261	237	246	251	251	258	258	247	250	231	231	251	251	182	182	175	175	236	245	250	280
Pop F-72	Pop F	198	198	245	259	236	239	220	226	267	267	231	249	251	251	249	255	247	259	231	242	251	256	194	243	175	180	245	245	265	265
Pop F-73	Pop F	198	198	251	259	227	236	232	235	258	261	234	249	251	251	249	249	247	259	226	231	251	251	200	243	175	175	236	245	250	280
Pop F-74	Pop F	198	198	253	253	217	239	229	235	255	267	237	237	251	257	258	258	247	259	231	235	251	262	200	206	175	186	236	236	240	265
Pop F-75	Pop F	198	198	253	253	217	239	235	235	255	267	0	0	251	257	258	258	247	259	235	235	251	262	200	206	175	186	236	236	240	265
Pop F-76	Pop F	196	196	245	259	239	239	226	226	267	267	249	249	251	251	249	255	247	261	231	231	251	251	200	200	175	201	245	263	250	311
Pop F-77	Pop F	196	196	245	259	239	239	235	235	261	261	243	249	251	251	258	258	247	247	231	231	262	268	212	212	186	192	236	245	265	265
Pop F-78	Pop F	196	196	255	259	227	239	235	235	258	261	234	234	251	251	255	255	247	259	231	231	251	251	206	212	175	175	272	272	250	250
Pop F-79	Pop F	194	194	245	251	239	239	226	238	261	261	237	246	251	251	262	262	253	253	231	231	245	256	176	188	169	180	236	245	220	250
Pop F-80	Pop F	196	196	245	245	239	239	223	223	258	264	249	249	251	251	249	258	247	250	231	242	251	256	200	243	175	180	236	245	250	280
Pop F-81	Pop F	196	198	245	259	239	239	235	238	258	261	243	249	251	251	258	258	247	250	231	231	262	268	212	212	186	192	236	245	265	265
Pop F-82	Pop F	196	198	253	257	230	233	223	226	261	267	226	228	248	254	255	255	247	259	231	231	251	262	182	182	175	186	236	245	250	265
Pop F-83	Pop F	194	196	0	0	224	236	229	229	246	246	237	246	251	251	262	262	253	259	231	231	245	256	176	188	169	180	236	245	220	250
Pop F-84	Pop F	196	196	253	261	233	239	223	232	0	0	228	249	251	251	258	258	259	261	231	231	251	251	188	224	175	189	245	245	250	250
Pop F-85	Pop F	198	198	247	251	230	236	232	232	258	264	228	249	251	251	255	255	259	276	231	231	251	256	188	194	175	180	236	245	250	280
Pop F-86	Pop F	200	200	251	255	227	227	220	235	258	267	228	243	251	251	252	252	259	261	231	231	251	251	206	206	175	175	245	245	250	250
Pop F-87	Pop F	198	200	245	247	236	242	226	235	255	258	243	285	248	251	258	258	250	259	231	231	251	274	182	212	175	198	254	254	235	235
Pop F-88	Pop F	196	196	255	262	224	224	226	229	261	267	243	246	251	254	255	258	256	259	231	231	245	251	182	182	169	175	236	245	220	265
Pop F-89	Pop F	198	200	0	0	224	230	226	232	264	264	226	228	251	251	258	258	259	261	226	231	251	262	200	212	175	186	236	254	235	250
Pop G-148	Pop G	196	196	243	255	233	233	226	229	252	261	234	249	251	251	255	258	247	247	222	231	251	251	182	212	175	175	245	245	235	250
Pop G-149	Pop G	194	198	247	255	233	233	223	235	258	261	234	255	251	251	258	258	259	259	226	231	251	251	182	212	175	175	236	236	265	280
Pop G-150	Pop G	196	198	253	255	236	239	217	229	258	264	249	249	251	254	0	0	247	261	231	235	251	256	182	212	175	180	236	236	240	280
Pop G-151	Pop G	198	198	245	259	230	239	226	229	243	267	228	234	251	254	249	255	259	261	231	231	245	251	182	212	169	175	245	245	250	311
Pop G-152	Pop G	196	200	243	253	219	224	235	235	258	261	234	246	251	251	249	255	264	267	226	226	245	251	200	206	169	175	236	245	250	265
Pop G-153	Pop G	196	196	243	255	233	233	226	229	252	261	234	249	251	251	255	258	247	247	222	222	251	251	182	212	175	175	245	245	235	250
Pop G-154	Pop G	194	198	247	255	233	233	223	223	0	0	234	255	251	251	258	258	259	259	226	231	251	251	182	212	175	183	236	236	265	280
Pop G-155	Pop G	198	198	255	255	230	230	235	235	0	0	228	237	251	251	258	258	259	273	231	231	251	251	182	188	175	175	245	263	235	250
Pop G-156	Pop G	194	196	245	251	224	233	226	226	249	267	228	243	251	251	255	255	247	261	231	231	245	251	194	206	175	186	236	245	250	250
Pop G-157	Pop G	194	198	247	255	233	233	217	223	258	261	234	255	251	251	258	258	259	259	226	231	251	251	182	212	175	175	236	236	265	280
Pop G-158	Pop G	196	196	245	255	230	239	223	223	261	261	240	243	251	251	255	258	261	264	231	231	251	251	218	218	175	175	236	236	235	265
Pop G-159	Pop G	196	198	243	253	217	239	229	235	285	285	228	231	251	251	258	258	250	250	231	231	251	251	188	212	175	175	245	245	235	265
Pop G-160	Pop G	200	200	243	253	219	224	235	235	258	261	234	246	251	251	249	255	264	267	226	226	245	251	200	206	169	175	236	245	250	265
Pop G-161	Pop G	196	200	243	253	219	224	235	235	258	261	234	246	251	251	249	249	256	261	231	231	245	251	200	206	169	175	236	236	250	265
Pop G-162	Pop G	196	196	247	261	227	230	229	229	258	261	237	243	251	254	255	258	247	259	231	231	251	251	212	218	175	175	236	254	235	235
Pop G-163	Pop G	198	202	247	253	219	236	223	226	255	261	243	249	251	257	255	255	247	259	231	231	251	251	188	188	175	175	236	245	235	235
Pop G-164	Pop G	198	198	243	255	227	239	226	235	258	261	228	246	251	251	249	258	247	261	231	231	251	251	182	218	175	175	236	245	235	265
Pop G-165	Pop G	196	200	243	253	217	239	229	235	285	285	228	231	251	251	258	258	250	250	231	231	251	251	188	212	175	175	245	245	235	265
Pop G-166	Pop G	186	198	255	255	236	245	226	226	261	264	237	249	248	251	249	255	247	250	231	231	251	256	212	212	175	180	245	263	250	280
Pop G-167	Pop G	196	198	245	249	219	233	220	232	264	264	237	249	251	251	255	255	250	259	231	231	251	251	212	224	175	175	236	254	235	250
Pop G-168	Pop G	198	198	243	255	233	233	223	235	261	261	234	234	251	251	255	258	256	259	231	231	251	274	182	182	175	198	236	236	235	280
Pop G-169	Pop G	194	196	245	251	224	233	226	229	267	267	228	243	251	251	255	255	247	261	222	231	251	262	194	206	175	186	236	245	250	250
Pop H-100	Pop H	198	198	245	245	227	239	220	235	258	264	0	0	251	251	255	258	250	259	231	231	251	251	176	182	175	175	236	236	235	280
Pop H-101	Pop H	196	198	249	249	230	230	220	235	258	276	237	246	251	251	255	255	256	259	231	231	245	251	182	182	169	175	245	254	250	265
Pop H-102	Pop H	196	198	253	253	230	239	0	0	267	276	231	231	251	251	258	258	247	256	226	231	245	274	224	237	169	198	236	245	235	265
Pop H-103	Pop H	196	198	251	253	230	239	223	223	252	267	249	249	245	251	255	255	256	259	231	231	251	256	206	243	175	180	236	245	225	250
Pop H-104	Pop H	196	198	243	261	233	242	220	235	267	267	237	237	251	251	255	258	256	259	231	231	251	251	176	182	175	175	245	245	250	265
Pop H-105	Pop H	196	198	243	243	230	233	232	235	252	264	234	249	251	251	258	258	247	247	231	231	251	251	0	0	175	175	236	236	250	250
Pop H-106	Pop H	194	198	245	245	219	224	226	235	258	261	249	249	251	251	255	258	0	0	231	231	251	256	182	206	175	180	236	245	235	250
Pop H-107	Pop H	200	200	243	253	230	242	232	232	261	264	228	272	251	251	249	258	279	279	231	231	251	251	194	194	175	175	236	236	250	265
Pop H-108	Pop H	196	200	249	255	219	230	217	217	264	267	246	249	251	251	252	252	0	0	231	231	251	251	182	206	175	175	236	245	250	250
Pop H-109	Pop H	196	198	255	255	233	239	223	226	255	258	234	249	0	0	249	255	259	261	222	231	251	256	176	182	175	180	236	245	250	265
Pop H-110	Pop H	196	198	243	262	236	236	232	232	261	264	243	258	251	254	255	255	247	279	231	231	251	251	212	212	175	175	236	245	235	235
Pop H-111	Pop H	198	198	245	249	224	227	229	235	258	261	228	234	251	254	255	255	0	0	231	231	251	262	182	212	175	186	236	245	265	280
Pop H-112	Pop H	196	198	249	253	233	236	220	235	267	285	246	249	248	251	255	258	247	279	231	231	251	251	176	182	175	175	236	236	250	265
Pop H-113	Pop H	198	198	243	253	230	236	223	226	261	276	234	234	251	251	249	258	247	256	231	235	251	251	0	0	175	175	236	245	250	250
Pop H-114	Pop H	198	198	245	253	227	236	223	238	258	267	231	237	251	251	255	258	247	250	231	231	251	251	200	200	175	175	236	245	265	280
Pop H-115	Pop H	198	198	253	262	219	219	223	223	0	0	243	243	251	251	255	255	247	247	231	231	245	251	182	212	169	175	236	245	265	280
Pop H-116	Pop H	196	198	247	253	227	239	223	223	258	264	228	231	251	251	255	258	250	259	231	231	251	251	176	182	175	183	236	245	235	280
Pop H-117	Pop H	196	200	245	245	219	219	0	0	264	264	240	249	248	251	249	249	256	259	226	231	251	251	176	188	175	175	236	245	250	250
Pop H-93	Pop H	196	198	247	255	230	236	220	220	252	258	234	234	251	251	255	258	256	256	231	231	251	251	176	182	175	175	245	245	235	280
Pop H-94	Pop H	198	198	245	251	224	227	223	235	0	0	243	249	245	251	255	258	250	259	231	231	251	256	182	200	175	180	236	245	265	265
Pop H-95	Pop H	196	196	255	257	236	239	232	235	258	261	240	249	248	251	255	258	247	259	231	231	251	251	176	182	175	175	236	245	240	250
Pop H-96	Pop H	196	200	245	251	219	233	223	229	255	261	237	249	248	251	249	255	256	256	231	231	251	251	194	206	175	175	236	245	250	250
Pop H-97	Pop H	196	196	245	255	233	236	238	238	258	264	228	228	251	254	249	258	250	253	231	231	251	256	188	206	175	180	245	245	240	280
Pop H-98	Pop H	196	198	253	253	236	254	226	235	261	261	231	249	251	251	258	258	247	256	231	231	251	251	194	200	157	175	245	245	250	265
Pop H-99	Pop H	198	198	247	249	233	236	217	229	261	261	231	240	251	251	255	258	253	261	231	231	251	251	188	200	175	175	245	245	0	0
Pop I-214	Pop I	198	200	249	253	219	254	226	229	264	267	234	249	251	251	252	252	247	247	231	231	251	251	182	182	169	175	236	263	265	280
Pop I-215	Pop I	198	198	245	247	227	230	226	235	261	264	243	249	0	0	255	255	256	259	231	231	251	262	206	212	175	186	236	254	250	265
Pop I-216	Pop I	198	200	249	253	219	254	226	229	264	267	234	249	251	251	252	252	247	256	231	231	245	251	182	182	169	175	236	263	265	280
Pop I-217	Pop I	198	200	249	253	219	219	226	229	264	267	234	249	251	251	252	252	247	256	231	231	245	251	182	182	169	175	236	263	265	280
Pop I-218	Pop I	196	198	249	249	236	239	235	235	261	261	228	231	251	251	249	258	250	259	231	231	251	262	194	212	175	186	236	245	235	280
Pop I-219	Pop I	198	200	0	0	224	230	223	226	258	261	237	249	254	257	258	258	247	250	235	235	256	256	194	194	175	175	245	245	235	265
Pop I-220	Pop I	196	198	245	255	233	239	223	226	261	264	0	0	251	251	255	255	256	264	231	235	251	251	182	182	175	175	236	245	235	250
Pop I-221	Pop I	194	196	253	253	0	0	223	223	261	267	228	272	251	251	249	249	247	267	226	231	256	256	188	188	180	180	245	245	280	295
Pop I-222	Pop I	198	198	249	249	219	236	223	235	261	267	228	249	251	251	255	255	256	259	231	231	251	251	212	224	175	175	236	245	280	311
Pop I-223	Pop I	196	198	0	0	227	236	229	235	267	267	228	249	251	251	255	255	247	250	226	231	251	274	212	212	175	198	245	245	235	265
Pop I-224	Pop I	198	200	247	255	224	230	223	226	258	261	0	0	254	257	258	258	247	250	231	231	251	251	194	194	175	175	245	245	235	265
Pop I-225	Pop I	198	200	253	253	219	219	226	229	264	267	234	249	251	251	252	252	247	256	231	231	245	251	182	182	169	175	236	263	265	280
Pop I-226	Pop I	194	198	251	253	233	239	223	235	261	264	243	246	251	251	249	258	259	261	231	231	251	251	200	200	175	175	236	245	235	250
Pop I-227	Pop I	198	200	249	251	219	254	226	229	264	267	234	249	251	251	246	246	247	256	231	231	245	251	182	182	169	175	236	263	265	280
Pop I-228	Pop I	198	200	249	249	219	254	226	229	264	267	234	249	251	251	255	255	247	256	231	231	245	251	182	182	169	175	236	263	265	280
Pop I-229	Pop I	198	198	253	253	219	227	223	229	258	264	249	249	251	254	255	255	256	256	235	235	245	262	182	188	169	186	236	263	250	265
Pop I-230	Pop I	198	198	259	265	227	227	226	235	261	264	243	249	251	254	255	255	256	259	231	231	245	245	206	212	175	186	236	254	250	265
Pop I-231	Pop I	198	198	245	247	227	230	226	235	261	264	243	249	251	251	255	255	256	259	235	235	245	245	206	212	175	186	236	254	250	265
Pop I-232	Pop I	198	198	243	243	224	239	232	232	261	267	231	249	0	0	249	249	247	247	235	235	251	251	200	212	175	175	236	245	235	235
Pop I-233	Pop I	198	198	253	253	219	227	223	229	258	264	249	249	251	251	255	258	0	0	231	235	245	262	182	188	169	186	236	263	250	265
Pop I-234	Pop I	198	200	247	255	224	230	223	226	258	261	237	249	254	257	258	258	247	250	214	231	251	251	194	194	175	175	245	245	235	265
Pop I-235	Pop I	194	196	243	247	227	239	229	229	261	267	0	0	251	254	258	258	259	259	231	231	251	251	182	182	175	175	236	236	235	265
Pop I-236	Pop I	196	198	243	245	236	239	232	238	261	261	228	249	251	254	255	255	276	279	231	231	251	256	182	194	175	180	236	245	235	250
Pop I-237	Pop I	198	198	253	255	230	230	226	235	261	267	237	249	251	251	255	258	0	0	231	235	245	251	194	212	169	175	236	245	235	265
Pop J-49	Pop J	196	198	249	253	219	245	229	235	255	264	234	243	251	251	249	255	247	247	231	231	251	251	212	212	175	175	227	245	235	250
Pop J-50	Pop J	196	198	245	251	219	219	226	232	240	258	234	240	251	251	255	255	256	264	214	231	251	262	176	212	175	186	236	245	250	250
Pop J-51	Pop J	196	198	245	251	219	219	226	232	258	258	234	240	251	251	255	255	241	259	231	231	251	262	176	212	175	186	236	245	250	250
Pop J-52	Pop J	198	200	247	249	233	233	223	235	261	261	0	0	245	245	255	255	256	264	231	231	251	251	200	206	169	180	236	245	250	250
Pop J-53	Pop J	196	198	247	261	219	260	217	220	258	261	237	249	251	251	255	258	259	261	226	231	251	256	182	212	175	180	236	245	265	311
Pop J-54	Pop J	198	200	0	0	219	224	226	226	258	258	234	246	251	251	249	255	247	247	231	231	251	251	206	212	175	175	227	245	240	265
