# Supplementary material for: Local-Level Genetic Diversity and Structure of Matsutake Mushroom (Tricholoma matsutake) Populations in Nagano Prefecture, Japan, Revealed by 15 Microsatellite Markers
Source: J Fungi (Basel). 2017 May 11;3(2):23. doi: 10.3390/jof3020023 (PMC5715919; doi:10.3390/jof3020023)
Supplement: Supplementary file 1 [file jof-03-00023-s001.zip › Explanation.txt]

Supplementary 1. The following are available online at www.mdpi.com/link; 

Supplementary 2. The 15 microsatellite markers developed in T. matsutake were named TM-001 to TM-015; 

Supplementary 3. All the microsatellite genotype data for all 223 isolates; 

Supplementary 4. ��K and K calculated based on the results of STRUCTURE analysis; Genetic distances among clusters in K = 3 and K = 6 generated by STRUCTURE.
